# Supplementary material for: Impaired SERPIN–Protease Balance in the Peripheral Lungs of Stable COPD Patients
Source: Int J Mol Sci. 2025 Mar 21;26(7):2832. doi: 10.3390/ijms26072832 (PMC11988695; doi:10.3390/ijms26072832)
Supplement: Supplementary file 1 [file ijms-26-02832-s001.zip]

Archive with 1 entries (1 files):
- ijms-3458604-supplementary.pdf
